# Supplementary material for: Proteomic pattern of breast milk discriminates obese mothers with infants of delayed weight gain from normal‐weight mothers with infants of normal weight gain
Source: FEBS Open Bio. 2019 Mar 15;9(4):736–42. doi: 10.1002/2211-5463.12610 (PMC6443869; doi:10.1002/2211-5463.12610)
Supplement: Supplementary file 1 — Data S1. Clinical data. [file FEB4-9-736-s001.xlsx]

## Sheet: Paired dyads_Main table
	Main features of the paired dyads mother/infant and infant ∆ weight
	Paired NOBE vs OBE Dyads Mother/Infant* (clinical code**)	NOBE mothers - Age (years)	OBE mothers - Age (years)	NOBE mothers - weight (kg)	OBE mothers - weight (kg)	NOBE mothers - BMI	OBR mothers -BMI	NOBE infants - weight at birth, WtB (g)	OBE infants - weight at birth, WtB (g)	NOBE infants - weight at 1 month, Wt1mo (g)	OBE infants - weight at 1 month, Wt1mo (g)	∆Weight NOBE (Wt1mo NOBE - WtB NOBE)	∆Weight OBE (Wt1mo OBE - WtB OBE)
	B	34	33.9	70	103	22.1	35.2	4110	3520	4170	3510	60	-10
	C	33	32.1	62	72	19.4	30.4	3190	2820	4350	3115	1160	295
	D	25.3	30.3	53	117	21.2	44	3800	3280	4700	3980	900	700
	E	24.8	23	59	80	23	31.3	2890	2970	3710	3650	820	680
	F	30.9	31.9	54	87	21.1	31.6	3270	4560	3830	4870	560	310
	G	27	27	58	98	20.5	33.9	3110	3640	4220	3780	1110	140
	H	31.6	27.2	59	84	19.9	31.6	3320	3590	4020	3760	700	170
	I	29.7	25.7	47	105	19.6	35.9	2830	4600	4070	5780	1240	1180
	J	24.2	25.7	67	92	23.2	35.1	2750	4050	4070	4660	1320	610
	N	24.8	29	58	79	20.3	32.5	3460	2280	4500	2850	1040	570
	O	43.3	40.9	60	88	22.6	34.4	3590	3700	4520	4260	930	560
	K	33.9	36.3	52	80	19.6	30.1	2925	3575	3600	3640	675	65
	L	32.2	36.3	60	80	21.3	32	3510	3585	4090	3950	580	365
	Q	31.4	28.8	57	90	21.2	37.9	4090	3180	4910	3920	820	740
	R	34.2	32.8	57	106	23.4	36.7	3780	3690	4680	4430	900	740
	T	36.1	40.7	54	84	20.1	30.9	3580	2860	4420	3380	840	520
	S	33.8	34.5	65	95	24.8	32.9	3510	3620	4770	4410	1260	790
	X	26.7	26.8	63	81	24.9	30.9	4260	3040	5090	3800	830	760
	Z	35.5	40	58	96	21.3	32.8	3310	3950	4080	4060	770	110
	AA	31.1	34.7	63	80	21	31.3	3720	3210	5570	4420	1850	1210
	FF	31	31.2	60	82	20.8	30.1	3560	3780	5040	3800	1480	20
	GG	29	32	62	83	22.2	31.6	3300	2790	4010	3080	710	290
	HH	33.8	30.4	60	101	22.6	38	3410	3780	4790	4650	1380	870
	II	25.3	27.6	58	96	20.3	32.4	3340	3940	4650	4820	1310	880
	JJ	30	29.2	62	92	20.5	35.9	3640	3090	4230	3490	590	400
	LL	26.1	28.1	65	82	21.7	31.2	3770	4480	4700	5080	930	600
	Mean	30.7192	31.3885	59.3462	89.7308	21.4846	33.4846	3462.5	3522.31	4415	4044.04	952.5	521.731
	SD	4.46363	4.76305	4.93106	10.6867	1.50591	3.19621	387.188	566.671	465.362	676.949	363.597	336.25
	* NOBE vs OBE Dyads Mother/Infant : Normoponderal versus Obese Dyads Mother/Infant
	** The breast milk samples are consecutively numbered in the SELDI experiminents from 1 to 26, e.g. "Normoponderal 1", "Normoponderal 2", "Obese 1", "Obese 2", etc.
	BMI - Body Mass Index

## Sheet: IDW_Paired t test
	Infant Delta Weight (IDW)_Paired t Test
	Table Analyzed	Infant ∆ Weight (IDW)
	Column A	NOBE
	vs	vs
	Column B	OBE
	Paired t test
	P value	< 0.0001
	P value summary	***
	Are means signif. different? (P < 0.05)	Yes
	One- or two-tailed P value?	Two-tailed
	t, df	t=6.734 df=25
	Number of pairs	26
	How big is the difference?
	Mean of differences	430,8
	95% confidence interval	299.0 to 562.5
	R squared	0,6446
	How effective was the pairing?
	Correlation coefficient (r)	0,5680
	P Value (one tailed)	0,0012
	P value summary	**
	Was the pairing significantly effective?	Yes
	Software: GraphPad, Prism version 5.01

## Sheet: IDW_ROC curve
		Area under the ROC curve (AUC) of Infant ∆ Weight (IDW)
		Area	0,8180
		Std. Error	0,05919
		95% confidence interval	0.7020 to 0.9341
		P value	< 0.0001
		NOBE	26
		OBE	26
		Missing Controls	0
		Missing Patients	0
										R
		Positive group : NOBE
	Software: GraphPad, Prism version 5.01
