# Supplementary material for: Proteomic pattern of breast milk discriminates obese mothers with infants of delayed weight gain from normal‐weight mothers with infants of normal weight gain
Source: FEBS Open Bio. 2019 Mar 15;9(4):736–42. doi: 10.1002/2211-5463.12610 (PMC6443869; doi:10.1002/2211-5463.12610)
Supplement: Supplementary file 2 — Data S2. Spectral data. [file FEB4-9-736-s002.xlsx]

## Sheet: 15 BM_CM10 and Q Arrays
Spectral characteristics of the fifteen candidate biomarkers
C0GROUP	C0GRP_NA	COSname	CM10_4470.8	CM10_5255.6	CM10_7142.4	CM10_7150.22	CM10_7255.1	CM10_11730.9	CM10_14183.0	CM10_18450.8	CM10_25000.2	CM10_25702.1	CM10_28107.7	CM10_28292.8	Q10_3825.3	Q10_5159.4	Q10_5225.4
0	NORMOPONDERAL	NORMOPONDERAL 1	10.9699638301085	0.975167440447446	20.8705491008468	21.9894181073332	5.88213672476573	7.14793239492455	65.7943006130286	0.854916365747529	0.362384218235001	0.382160694124785	19.5629038988956	13.2658218930481	0.413839507511744	0.62603923314513	1.19174674786362
0	NORMOPONDERAL	NORMOPONDERAL 10	7.59407801348958	1.29343190616667	21.3090117655162	23.2702110163338	5.02131581797764	6.26971237668392	64.4474175497242	0.322507836328236	0.536864191179373	0.434385165053095	19.754887811016	13.0194455198583	0.498855368672466	0.638797959447609	1.49138852340648
0	NORMOPONDERAL	NORMOPONDERAL 11	5.19896663589709	0.539740580307006	22.1173552586507	23.9264979746772	5.94483471145655	8.03548343453601	66.7458717783692	0.691816840194319	0.282191982737681	0.437971191705831	19.3018179200917	13.3560188529818	0.27248721411134	0.580722563560842	0.963031039734658
0	NORMOPONDERAL	NORMOPONDERAL 12	1.53343157337205	0.225020362481825	24.3347266185149	25.4804462954567	6.59590588054794	7.23385995487837	72.7863694796465	0.143436924603547	0.375337741684256	0.456882166185755	24.5281326104681	16.742981071369	0.313396787590831	0.546053357547687	1.32857430141461
0	NORMOPONDERAL	NORMOPONDERAL 13	3.33434140439736	0.484815879938525	21.7547656677233	23.2845004027737	4.86669424839615	6.01706328316077	72.4468845614875	0.0936048713402007	0.629785065537374	0.513909303604659	24.5096230538975	15.3337436913146	0.469983574177383	1.14054903436582	1.50879336906632
0	NORMOPONDERAL	NORMOPONDERAL 14	11.5353847243713	2.3024590149547	22.7516165066106	24.3355303472111	5.23649340163459	4.50483045213906	73.3871182423096	0.344310015135482	0.428777986793225	0.343235117669076	24.7719176377319	15.3555360295278	0.382740050746987	0.664681948899076	1.80432513099051
0	NORMOPONDERAL	NORMOPONDERAL 15	15.2295509382285	2.94360395419258	23.5538746743766	23.965596030412	5.2635639258741	4.70518169088766	68.2789408113857	0.535463573033424	0.451372164682792	0.326195350244052	22.5874560820208	14.614460444029	0.205295683735559	0.605754268610667	0.788364843977901
0	NORMOPONDERAL	NORMOPONDERAL 16	10.5978705751812	1.58687280194828	18.5676736251853	21.703943752161	4.96163153540541	6.31190105452786	68.2959320292173	0.733357669514833	0.287250521424732	0.398194804182418	18.4602426293319	12.4606294272901	0.310654286059546	0.426087498190021	0.89600867573349
0	NORMOPONDERAL	NORMOPONDERAL 17	21.2512685142194	4.7860446342527	16.7459475065417	18.0637584940803	4.29137628469394	4.96138729871579	50.6149808292146	0.821758697437432	0.405869864504429	0.31200725006924	15.6274804294759	10.8277241036832	1.06047577565971	0.830664918614695	2.44946508254765
0	NORMOPONDERAL	NORMOPONDERAL 18	22.6703146747127	4.0109001613045	23.2566644873844	24.5439357973686	5.44889853525379	5.91592928623095	64.9996803679791	0.555746108678174	0.365474747327598	0.356498885104495	20.2349248032828	13.5647652566121	0.396800826526726	1.71983181316367	1.23096703195608
0	NORMOPONDERAL	NORMOPONDERAL 19	21.7856852901778	3.30627157832561	22.923051609768	25.111453497523	6.08485744001142	4.97234046003216	61.6364772713822	1.40168852850039	0.345087055914888	0.291044766827777	17.0963313009221	12.2068282684016	0.385083408360596	0.592872439438692	1.64615873416551
0	NORMOPONDERAL	NORMOPONDERAL 2	1.34423676913826	0.214180421934218	23.2682774263484	24.969292007043	5.32341888116622	5.15902994109297	69.218231293636	0.0834050738068561	0.569027408185921	0.400833744791776	22.2480763849665	14.2810125732702	0.444079516933234	0.740914544029522	1.1685401531265
0	NORMOPONDERAL	NORMOPONDERAL 20	1.73782494547236	0.455718957639351	32.281742093537	32.031578801695	8.92092609582132	4.81179072088542	66.0856128485336	0.0342419232658413	0.898949678748797	0.252358938402788	18.211759097066	13.1218463810473	0.393522633527972	1.2078233549692	1.52418294661701
0	NORMOPONDERAL	NORMOPONDERAL 21	2.65048387902675	0.204172731982075	18.1176161578928	20.4481631235723	4.92901570932127	5.24935779009138	67.0448076453542	0.200330237451943	0.292975176908333	0.378315935559482	18.7189659581435	12.8530922884549	0.339723058301962	0.449196908247963	1.22426822382969
0	NORMOPONDERAL	NORMOPONDERAL 22	10.4824650916835	1.71286420763052	22.082971170249	23.8411593993096	5.40244460824029	6.52875085640222	68.0878597802038	0.403360393458526	0.442186034820873	0.416440049539362	23.8537371914459	15.6350925389424	0.190195078284746	0.487317347355855	1.01834926584346
0	NORMOPONDERAL	NORMOPONDERAL 23	5.38645408006244	0.690149262094662	21.7328883526872	23.4611630592157	5.53163139060183	7.92680750413028	68.1758587856079	0.385775667295372	0.439069571935669	0.433724113870717	21.8754770684158	14.4686368384577	0.198085076698567	0.486872209547152	1.06448271569693
0	NORMOPONDERAL	NORMOPONDERAL 24	6.56901686763382	1.30732023017448	19.1166743887252	16.3520115961406	5.15953663812607	5.74301830243977	67.6608685423635	0.4421946736299	0.328371196087446	0.446974635108813	21.2221845240064	14.2301828557219	0.344555099999946	0.751909953175381	1.01041227099447
0	NORMOPONDERAL	NORMOPONDERAL 25	1.25786077374467	0.240529824200785	28.6473467669518	29.59675649773	7.4034096603702	5.09668264409441	66.2647742514844	0.0187451928806756	0.505921167253682	0.31258371197558	22.305907677873	14.5704058683052	0.512779509036614	0.905936373702181	1.30605105189255
0	NORMOPONDERAL	NORMOPONDERAL 26	3.25316621859014	0.661703311098796	28.9101968571698	28.9253912690363	7.38488375857751	3.91146794690637	63.4825173714868	0.0535279339521244	0.566310883067783	0.230437137613383	21.8225942930782	14.5857798497143	0.334461937152012	0.566363048768911	1.39978113920948
0	NORMOPONDERAL	NORMOPONDERAL 3	1.7374312790239	0.122819655401814	21.8486723403619	23.5586228089896	5.12958527700811	4.81100134739366	65.371394541271	0.164885880311116	0.56067798539492	0.342208232989242	19.5028147683454	12.8782591146596	0.563703965569348	0.420289553296396	1.13589119767052
0	NORMOPONDERAL	NORMOPONDERAL 4	12.276008336271	0.891410768552674	21.3829893923601	17.5821149444423	5.27075058861438	7.66339327292265	56.125657117986	0.855322397695565	0.479768724281288	0.466304717589239	15.830726146237	10.702767668845	0.476796280080323	0.7069789520161	1.31567725659511
0	NORMOPONDERAL	NORMOPONDERAL 5	23.966616154989	3.75118321043803	22.2637972011835	24.2854267112154	6.54598907759124	3.90184496309492	55.2646979338314	1.01743176132453	0.368289954306204	0.223506177744373	15.0284215886493	10.5456564077626	0.555434799270111	0.721325214826617	1.27974700127723
0	NORMOPONDERAL	NORMOPONDERAL 6	61.8647481070323	10.3399975145598	21.15057923628	21.5323224884301	5.69604660786099	4.67423172857053	52.162737108747	1.2014360808414	0.343408643086703	0.335594360544958	15.8198263394703	11.0762115409286	0.290309461250747	0.515925004560124	1.55756478964766
0	NORMOPONDERAL	NORMOPONDERAL 7	0.829093713350687	0.111814740843746	24.5685676644491	26.0225845699669	6.19697669006467	5.30915295771525	59.2700111270794	0.0132826231156266	0.761425481704598	0.364374441333667	18.9665179176556	12.2348772959981	0.384975129550225	0.81396225238088	1.22780009867009
0	NORMOPONDERAL	NORMOPONDERAL 8	11.33187090317	2.34899907143239	22.3656072208799	23.7067821828133	4.99619961102675	5.39643300649738	58.7622231793642	0.173904378995038	0.394837487932395	0.351652028123239	21.9962177684934	13.2842487983432	0.472951205727614	0.625903469126252	1.12205898572636
0	NORMOPONDERAL	NORMOPONDERAL 9	2.21909448226509	0.230112467941916	20.1682521075055	22.3948005740984	4.94615185582719	4.61370667207779	71.7369594367289	0.210426441943865	0.425411142044226	0.344258806972906	19.8184273403342	13.1042990715615	0.40655605899684	0.368388868223276	1.27394457729785
1	OBESE	OBESE 1	2.85469204368392	0.602031471601177	22.0532629080272	18.7029466863467	5.25051074664971	8.54971461498903	53.514239413308	0.114265094825935	0.546359363039824	0.443431685680997	12.7511121200828	8.37928966629012	0.947070815874191	1.4419523307139	1.18800288262122
1	OBESE	OBESE 10	3.48216021454525	0.140423632870676	21.0759490111867	22.5146097226861	5.50463208378879	4.41115241556001	52.7315667689408	0.29219859155578	0.587665948787635	0.27407619915862	14.8527044727176	9.77140901106451	1.1844592297406	0.695529351903491	1.92835678597067
1	OBESE	OBESE 11	1.83811976821032	0.292824110366453	27.0470509041825	24.0025749104593	6.55089318238867	5.99771583708349	57.8531283984456	0.0255501707134289	0.704480601531678	0.331625107057659	14.1739795589164	10.1603398309331	2.18779013907467	1.51564433647324	4.83170736108358
1	OBESE	OBESE 12	2.34160327084723	0.194444962310087	21.5353164899278	23.9697201296033	5.23336967581729	6.25638653655901	64.8122286521497	0.157875764627316	0.559658405095998	0.455267466504891	18.7342511914009	12.6395869124457	0.459809060935473	0.496486489719167	1.30468118769842
1	OBESE	OBESE 13	2.54167074883402	0.40476252897479	24.9945429141879	27.1113867955813	6.07723398848378	5.92118930858843	60.8133955385775	0.125048402493476	0.438138154219269	0.290066538051148	14.5081214550008	10.2264327716539	0.347409990305407	0.949933171458875	0.878343973388101
1	OBESE	OBESE 14	4.29297135725845	0.531640184797904	27.8058687897876	30.2594757068541	7.92493468638234	3.24236779316443	60.5920194302788	0.151947451085284	0.631601328884653	0.187185473499423	15.2683033514883	10.8774046900436	1.11078038782839	1.39336867318873	3.23625975220915
1	OBESE	OBESE 15	4.13622729240593	0.34073898441205	27.9009147625048	28.8322057289962	7.05116825352971	3.92863282638297	60.860265699346	0.296409956154184	0.545919446766357	0.281339259587389	19.3658460434731	13.6641266786842	0.661625702576319	0.991317607060311	1.62786460670629
1	OBESE	OBESE 16	1.23881940049305	0.221265487145356	27.4659332778971	28.9693432501216	6.98001008259371	4.54194591503928	60.9199454552286	0.0332427009651642	0.505602252768553	0.281339816088697	19.0678437422495	12.8639852221113	0.430522451530778	1.54037530792726	1.67433586459595
1	OBESE	OBESE 17	0.119040246395343	0.109557166265732	25.0682063107282	27.7002774941591	5.90647948553201	3.82781492568722	70.1019146499458	0.0114427921154829	0.602157186017381	0.367754382873656	23.1550925199367	15.6346188301909	0.338483802383563	0.571341829217	1.22725333830061
1	OBESE	OBESE 18	0.317514078122791	0.0364887365971252	26.1246926896648	26.8540257000261	5.8435533882738	3.65904827758363	64.9861407765638	0.00279726888477334	0.546821739029806	0.298978573782141	25.065367885788	15.2724727779022	0.470076379366426	0.715297946581753	1.53243274964492
1	OBESE	OBESE 19	1.7327367155725	0.320597294064146	24.4661578613981	26.0759312200594	7.39707197445906	5.20877319403809	68.0184012008869	0.126701029038544	0.365979338268166	0.302670659033686	19.2577560106048	14.1263826228406	0.276367485595938	0.443116017473725	1.22325824157393
1	OBESE	OBESE 2	1.4060163000098	0.259404008265974	24.6956482287113	26.2438790039577	6.36284219562999	6.74467469227521	70.4689970441947	0.108357424259511	0.564787946327532	0.458113080249514	20.7671633421655	14.2687818377251	0.362333167700033	1.10733360500653	1.23483254007222
1	OBESE	OBESE 20	8.40831348756237	1.36039090089802	19.736900284293	19.1708666728041	5.79592352951642	4.21713874023656	48.2846603886816	0.540882248132999	0.763498197351206	0.527011710330179	10.9720619408522	7.88110281640982	0.608358190058354	0.634107836939763	1.61981395993852
1	OBESE	OBESE 21	5.72216760962891	0.908368724786406	22.8315740164981	23.9692423924395	5.79262780785143	3.73590843672424	54.4254460289279	0.190127563776668	0.434739095524974	0.123961701045728	17.0984404628309	10.9706511174429	1.23475109949249	1.37839905993083	2.29987550066
1	OBESE	OBESE 22	24.0329794081225	3.63709048409869	22.4632196951928	23.8496848662653	5.37097731239341	4.37747548945215	63.5996788703703	0.681298594439479	0.420452564909347	0.292084894905538	18.7677245487384	12.8477547669018	0.540051261413853	0.317829210772428	1.20654715785482
1	OBESE	OBESE 23	30.8749619254272	4.18274235349822	25.7023065722661	26.969382321209	7.66026260886978	3.34939435909684	55.6259304541073	1.15246811337796	0.256817386121729	0.133467017594701	12.7982802927956	9.45785002858697	0.46869092939031	1.19245224007432	1.58512428219168
1	OBESE	OBESE 24	0.240102817062722	0.0779620845985734	25.2883651709294	26.9418719975103	5.83558750283271	3.60609275731346	67.2984102366017	0.0117685563183635	0.569474015203619	0.221272122159075	19.9668962786989	13.8873211937462	1.22296230237123	1.11345959510764	2.94746425511655
1	OBESE	OBESE 25	0.204814441635091	0.0609252152758724	26.476440917898	27.8556243323651	5.94210309228622	4.59954875954355	67.4144363804672	0.0169337202972361	0.591956101738739	0.380022912959072	25.3574709956083	15.3906597802247	0.646564641229794	0.771183097532159	1.95924036425242
1	OBESE	OBESE 26	21.1608038657284	1.69358008581628	23.1725576699408	26.3987952793331	6.62509966146162	5.84251357227495	55.5538995089009	0.93791546887239	0.353132310117524	0.33182313761503	14.8790967596128	10.6236642777178	0.555103357344571	0.477700091138518	1.82498729313983
1	OBESE	OBESE 3	2.65281861738171	0.297692864708718	15.6752962517875	16.8019329012333	3.74975890992429	8.05669526637781	46.1002802314137	0.557640860987821	0.350409116279762	0.341157460220737	9.97170404313207	6.97836979753456	0.470508760885942	0.271404408586659	1.49959045967601
1	OBESE	OBESE 4	2.20460756467696	0.474196309655577	21.384563421228	23.0479680954916	5.30686556622933	5.41004772304258	66.0260363637344	0.0406304720952159	0.540275508808574	0.380151255119563	18.1326794127431	12.6386270786427	0.649861509623904	1.21644511392353	1.25725564250716
1	OBESE	OBESE 5	0.886903976231931	0.48834785883077	25.1558788368738	27.4113393279389	6.31248910104917	4.88332249482153	67.3674636900956	0.0465888481649357	0.629111503403583	0.392980756263782	19.7674212706757	13.6774730176758	0.684017348470292	1.68306480058042	1.64404965826486
1	OBESE	OBESE 6	1.04873657004872	0.232671609551562	25.5240616109425	27.784562761006	6.00013744503793	4.46429259383957	66.8406479151578	0.0438322429053294	0.671466666621834	0.316777759746892	21.1506009047784	14.0370852820575	0.712552912314622	0.843905844096879	1.89096875452316
1	OBESE	OBESE 7	6.95856849545936	1.18980524914069	22.9319307281609	24.7958282938886	5.57713728160952	4.04729921814307	61.2561454633703	0.377466496278864	0.461627951627054	0.265297676782002	18.8464262890138	12.7546791415142	0.62939408552644	0.818079470228235	1.33693741328857
1	OBESE	OBESE 8	5.02263666833282	0.592569168930691	26.9387295287494	30.1660235570753	6.79624224712898	3.98386618828019	63.9413078223382	0.263805281596248	0.454368360350912	0.247662407116618	19.6718149536324	13.5895909802787	0.313855955031491	0.917938534059802	1.53738093195092
1	OBESE	OBESE 9	20.2656710253705	1.82072487518676	20.2997999661368	22.4415163991515	5.6535029411656	5.16308012188262	53.734819754464	1.12406085501407	0.284276125673731	0.232222340114889	14.7069373368101	10.2849423901435	0.615300938137893	0.510365768866223	1.86182668427964
Column A , first row: C0GROUP indicates the group selected as positive (1) or negative (0).
Column B, first row: C0GRP_NA indicates the name of each tested group.
Column C, first row: COSname indicates the numbered samples of the two tested groups (2x26).
Columns D-R first row : "CM1O (Q10)_digits" (e.g. CM10_4470.6 in column D, Q10_3824.5 in column P, etc.) indicates the microarray chemistry (CM10 or Q10) followed by the average mass of the detected proteins in Da.
Cells within the rectangle limited with D2-D53, R2-R53 : individual intensities; each value is the mean of two replicates from two separate spots. Example : The value 10.970 in cell D2 is the mean intensity of the protein with mass 4470.6 Da measured in group member "Normoponderal 1".
Each row (from 2 to 53) contains the intensities of all detected proteins (columns from D to R) for the respective group member.
